# Supplementary material for: Poly(Vinyl Alcohol)–Carbon Nanotube Self−Adhesive Hydrogels for Wearable Strain Sensors
Source: Polymers (Basel). 2025 Aug 20;17(16):2249. doi: 10.3390/polym17162249 (PMC12389791; doi:10.3390/polym17162249)
Supplement: Supplementary file 1 [file polymers-17-02249-s001.zip]

Archive with 1 entries (1 files):
- polymers-3718118-supplementary.pdf
